# Supplementary material for: Dietary Black Soldier Fly (Hermetia illucens)—Dipterose-BSF—Enhanced Zebrafish Innate Immunity Gene Expression and Resistance to Edwardsiella tarda Infection
Source: Insects. 2024 May 1;15(5):326. doi: 10.3390/insects15050326 (PMC11121787; doi:10.3390/insects15050326)
Supplement: Supplementary file 1 [file insects-15-00326-s001.zip]

Archive with 1 entries (1 files):
- insects-2962467-supplementary.pdf
